# Supplementary material for: Bleb-Independent Glaucoma Surgery to Activate the Uveolymphatic Route of Non-Trabecular Aqueous Humor Outflow: Short-Term Clinical and OCT Results
Source: Vision (Basel). 2022 Jan 12;6(1):4. doi: 10.3390/vision6010004 (PMC8788431; doi:10.3390/vision6010004)
Supplement: Supplementary file 1 [file vision-06-00004-s001.zip]

Archive with 1 entries (1 files):
- Video 1S_bleb-independent  glaucoma surgery.mp4
